# Supplementary material for: Efficient Use of Information in Adaptive Management with an Application to Managing Recreation near Golden Eagle Nesting Sites
Source: PLoS One. 2014 Aug 6;9(8):e102434. doi: 10.1371/journal.pone.0102434 (PMC4123850; doi:10.1371/journal.pone.0102434)
Supplement: Supplement S1 — (ZIP) [file pone.0102434.s001.zip]

Archive with 9 entries (8 files):
- Code/
- Code/DenaliNoUncertainty.m
- Code/DenaliWithUncertainty.m
- Code/eagleAMplots.m
- Code/eaglesetup.m
- Code/eaglesetupZ.m
- Code/ExpectedBeliefPlots.m
- Code/FacklerPacificiMartinMcIntyre14.m
- Code/hares.m
