# Supplementary material for: Efficient Use of Information in Adaptive Management with an Application to Managing Recreation near Golden Eagle Nesting Sites
Source: PLoS One. 2014 Aug 6;9(8):e102434. doi: 10.1371/journal.pone.0102434 (PMC4123850; doi:10.1371/journal.pone.0102434)
Supplement: Supplement S1 — (ZIP) [file pone.0102434.s001.zip › Code/DenaliNoUncertainty.m]

% script for obtaining eagle results for multiple models
% state is (number empty, number occupied)
% state/action is (number empty, number occupied/unrestricted, number occupied/restricted)

N   = 25;
tau = [7 2];
alpha = [-1.2, 2.8, 3.11]';          % occupancy parameters
restype = 0.85;
delta=0.98;
showfrac=false;   % plots optimal action as fraction of occupied sites
       
% define hare distribution
hares
nH=length(Hw);
EH=He'*Hw;  % expected hare index

dpmodel=struct('d',delta,'T',inf);

lrp=cell(3,3);
figure(1); clf
set(gcf,'name','Strategies with no Structural Uncertainty')
set(gcf,'units','inches','outerposition',[3 0.01 16 11])
set(gcf,'units','normalized')
set(gcf,'DefaultAxesFontName','Times New Roman','DefaultTextFontName','Times New Roman',...
  'DefaultAxesFontSize',16,'DefaultTextFontSize',16,'DefaultTextFontWeight','bold')
tfontsize=12;
for ii=1:3
  switch ii
  case 1
    fname='pr fixed';
    beta  = [-0.75,  0.06   ,  0 ;     % reproduction parameters
             -0.75,  0.06   , -0.2;    % 3 models:
             -0.75 , 0.06   , -0.6]';  % no effect, most realistic, worst case
  case 2
    fname='both pu and pr variable';
    beta  = [-0.85,  0.06   ,  0;      % reproduction parameters
             -0.75,  0.06   , -0.2;    % 3 models:
             -0.65,  0.06   , -0.5]';  % no effect, most realistic, worst case 
  case 3
    fname='pu fixed';
    beta  = [-0.95,  0.06   ,  0;      % reproduction parameters
             -0.75,  0.06   , -0.2;    % 3 models:
             -0.55,  0.06   , -0.4]';  % no effect, most realistic, worst case     
  end
  for model=1:3;
    % evaluate success probabilities at the mean hare level (EH)
    pu=1./(1+exp(-beta(1,model)-beta(2,model)*EH-beta(3,model)));
    pr=1./(1+exp(-beta(1,model)-beta(2,model)*EH));
    % get ,odel parameters
    [S,X,Ix,R,P,EF]=eaglesetup(N,alpha,beta(:,model),He,Hw,restype,tau);
    dpmodel.P=P;
    dpmodel.R=R;
    dpmodel.Ix=Ix;
    options=struct('print',0);
    results=mdpsolve(dpmodel,options);
    v=results.v; a=results.Ixopt;
    %%%%%%%%%%%%%%        Produce Figures  %%%%%%%%%%%%%%%%%
    subplot(3,4,ii+1+(model-1)*4)
    
    if showfrac
      plot(reshape(X(a,2),N+1,nH),reshape(100*X(a,3)./X(a,2),N+1,nH),'.-')
      ylim([0 100])
      set(gca,'Xtick',0:5:25,'Ytick',0:25:100)
    else
      plot(reshape(X(a,2),N+1,nH),reshape(X(a,3),N+1,nH),'.-')
      ylim([0 N])
      set(gca,'Xtick',0:5:25,'Ytick',0:5:25)
    end
    title(['({\it p_u},{\it p_r})=(' num2str(pu,3) ',' num2str(pr,3) ')'],'FontSize',14);
    if model==3, xlabel('# of occupied sites'); end
    if ii==1, 
      if showfrac
        ylabel('% of sites restricted'); 
      else
        ylabel('# of sites restricted'); 
      end
    end
    xlim([0 N])
    axis square
    lrp{ii,model}=longrunP(P(:,a));
    EO=lrp{ii,model}'*X(a,2);
    ER=lrp{ii,model}'*X(a,3);
    EF=lrp{ii,model}'*EF(a);

    ss={sprintf('E[#{\\it O}]: %1.1f',EO),sprintf('E[#{\\it R}]: %1.1f',ER),sprintf('E[#{\\it S}]: %1.1f',EF)};
    if showfrac
      if model<3
        h=text(16,85,ss);   set(h,'fontsize',tfontsize)
      else
        h=text(1,15,ss);   set(h,'fontsize',tfontsize)
      end
    else
      h=text(1,21,ss);   set(h,'fontsize',tfontsize)
    end
    
    if ii==1
      switch model
        case 1
          subplot(3,4,1)
          set(gca,'units','normalized','xlim',[0,1],'ylim',[0 1],...
            'XColor',[1 1 1],'YColor',[1 1 1]);
          axis square
          %text(.5,.9,'Disturbance','HorizontalAlignment','center')
          % text(.5,.85,'Effect','HorizontalAlignment','center')
          title({'Disturbance','Effect'})
          text(0.5,0.5,'none','HorizontalAlignment','center','Fontsize',18)
        case 2
          subplot(3,4,5)
          set(gca,'units','normalized','xlim',[0,1],'ylim',[0 1],...
            'XColor',[1 1 1],'YColor',[1 1 1]);
          axis square
          text(0.5,0.5,'moderate','HorizontalAlignment','center','Fontsize',18)
        case 3
          subplot(3,4,9)
          set(gca,'units','normalized','xlim',[0,1],'ylim',[0 1],...
            'XColor',[1 1 1],'YColor',[1 1 1]);
          axis square
          text(0.5,0.5,'strong','HorizontalAlignment','center','Fontsize',18)
      end
    end
  end
  h=axes('xcolor',[1 1 1],'ycolor',[1 1 1]);
  plot([-1;1],[-1;-1]*ones(1,nH),'.-')
end
lnames=cell(1,nH);
for i=1:nH
  lnames{i}=['{\it h}=' num2str(He(i))];
end
hl=legend(lnames,'location','southoutside','orientation','horizontal');
pos=get(hl,'position'); pos(1)=0.4; pos(2)=0.015; set(hl,'position',pos)
set(h,'ylim',[0 1],'visible','off')
