# Supplementary material for: Efficient Use of Information in Adaptive Management with an Application to Managing Recreation near Golden Eagle Nesting Sites
Source: PLoS One. 2014 Aug 6;9(8):e102434. doi: 10.1371/journal.pone.0102434 (PMC4123850; doi:10.1371/journal.pone.0102434)
Supplement: Supplement S1 — (ZIP) [file pone.0102434.s001.zip › Code/DenaliWithUncertainty.m]

% script for obtaining eagle results for multiple models
% state is (number empty, number occupied)
% state/action is (number empty, number occupied/unrestricted, number occupied/restricted)

% produces all results
%   Results:
%   1 - pr certain, full information
%   2 - pu & pr uncertain, full information
%   3 - pu certain, full information
%   4 - pr certain, success only
%   5 - pu & pr uncertain, success only
%   6 - pu certain, success only
%   7 - pr certain, no signal
%   8 - pu & pr uncertain, no signal
%   9 - pu certain, no signal
%  10 - pr certain, passive
%  11 - pu & pr uncertain, passive
%  12 - pu certain, passive

N   = 25;                      % # of sites
alpha = [-1.2, 2.8, 3.11]';    % occupancy parameters
restype = 0.85;                % utility parameter
delta=0.98;                    % discount factor
inc = 12;                      % belief space increments
tau = [7 2];                   % utility threshold 
passive=0;                     % 0 for passive adaptive
       
% define hare distribution
hares
nH=length(Hw);
EH=He'*Hw;      % expected hare index
He=EH; Hw=1;    % set hare level to mean value

defaultStream = RandStream.getGlobalStream;
savedState = defaultStream.State;

models=cell(1,12);
results=cell(1,12);
Table2=zeros(12,5);
for i=1:12
  switch i
    case {1,2,3}
      ii=i;
      ztype=i;
      passive=0;
    case {4,5,6}
      ii=i-3;
      ztype=4;
      passive=0;
    case {7,8,9}
      ii=i-6;
      ztype=5;
      passive=0;
    case {10,11,12}
      ii=i-9;
      ztype=5;
      passive=1;
  end
      
  switch ii
  case 1
    fname='pr fixed';
    n=4;
    beta  = [-0.75,  0.06   ,  0;      % reproduction parameters
             -0.75,  0.06   , -0.2;    % 3 models:
             -0.75 , 0.06   , -0.6]';  % no effect, most realistic, worst case
  case 2
    fname='both pu and pr variable';
    n=6;
    beta  = [-0.85,  0.06   ,  0;      % reproduction parameters
             -0.75,  0.06   , -0.2;    % 3 models:
             -0.65,  0.06   , -0.5]';  % no effect, most realistic, worst case 
  case 3
    fname='pu fixed';
    n=4;
    beta  = [-0.95,  0.06   ,  0;      % reproduction parameters
             -0.75,  0.06   , -0.2;    % 3 models:
             -0.55,  0.06   , -0.4]';  % no effect, most realistic, worst case     
  end 
  nm=size(beta,1);
  R=cell(1,nm);
  P=cell(1,nm);
  EF=cell(1,nm);
  for model=1:3;
    % evaluate success probabilities at the mean hare level (EH)
    pu=1./(1+exp(-beta(1,model)-beta(2,model)*EH-beta(3,model)));
    pr=1./(1+exp(-beta(1,model)-beta(2,model)*EH));
    Table2(model+(ii-1)*3,:)=[beta(:,model)' pu pr];
    disp([i ii model Table2(i,:)])
    % get model parameters
    tic
    [S,X,Ix,Z,R{model},P{model},EF{model}]=eaglesetupZ(N,alpha,beta(:,model),He,Hw,restype,tau,ztype);
    toc
    [X,xind]=sortrows(X); R{model}=R{model}(xind); P{model}=P{model}(:,xind);
  end
  RR=[R{:}];RR=RR(:);
  Zm=rectgrid((1:nm)',Z);
  Xm=rectgrid((1:nm)',X);
  Pm=blkdiag(P{:});
  b=simplexgrid(nm,inc,1);
  EFb=[EF{:}]*b'; EFb=EFb(:);
  eta=restype;
  Rb3=repmat(X(:,end),size(b,1),1).^(1-eta).*EFb.^eta;
  Rb2=b*[R{:}]'; Rb2=Rb2(:);
  
  indox=2:3; indux=1;
  indoz=2:3; induz=1;
  
  tic
  [Pb,Rb,Sb,Xb,Ixb]=xpomdp(inc,Pm,RR,Xm,indox,indux,Zm,indoz,induz,passive);
  toc
  RR=Xb(:,1).^(1-eta).*EFb.^eta;
  model=struct('P',Pb,'R',Rb,'d',delta,'Ix',Ixb);
  options=struct('vanish',0.9999,'algorithm','p','modpol',100,'print',2);
  results{i}=mdpsolve(model,options);
  models{i}={Pm,Xm,indox,indux,Zm,indoz,induz,Xb};
end
%%
disp('Table 2 values')
fprintf('%5.2f %5.2f %5.2f   %6.3f %6.3f \n',Table2(1:9,:)')
save results
