# Supplementary material for: Efficient Use of Information in Adaptive Management with an Application to Managing Recreation near Golden Eagle Nesting Sites
Source: PLoS One. 2014 Aug 6;9(8):e102434. doi: 10.1371/journal.pone.0102434 (PMC4123850; doi:10.1371/journal.pone.0102434)
Supplement: Supplement S1 — (ZIP) [file pone.0102434.s001.zip › Code/eagleAMplots.m]

function eagleAMplots
  set(0,'DefaultAxesFontName','Times New Roman','DefaultTextFontName','Times New Roman',...
       'DefaultAxesFontSize',12,'DefaultTextFontSize',12)
  load results
  makeplots(results,Sb,Xb,N)
end

function makeplots(results,Sb,Xb,N)
  SS=[0 5 10 15 20 25];  SS(SS>N)=[];
  kk=length(SS);
  z=zeros(size(Sb,1),3);

  % active AM strategy
  if isempty(get(0,'currentfigure')), nf=2; else nf=gcf+1; end
  for j=1:3
    z(:,j)=Xb(results{j}.Ixopt,1); 
  end
  figure(nf); clf
  set(nf,'units','normalized','outerposition',[0.25 0.025 0.5 0.95])
  
  makeplot(z,0:N)
  set(gcf,'name','Full information strategy')
  
  % difference in strategy relative to passive strategy
  nf=nf+1;
  for j=1:3
    a1=results{j}.Ixopt;
    a2=results{9+j}.Ixopt;
    z(:,j)=Xb(a1,1)-Xb(a2,1);
  end
  %MM=max(abs(z(:)));
  figure(nf); clf
  set(nf,'units','normalized','outerposition',[0.25 0.025 0.5 0.95])
  makeplot(z,-N:N)
  set(gcf,'name','Probing behavior with full information')
  
  % difference in value relative to passive strategy
  nf=nf+1;
  for j=1:3
    v1=results{j}.v;
    v2=results{9+j}.v;
    z(:,j)=100*(v1-v2)./v2;
  end
  MM=max(abs(z(:)));
  figure(nf); clf
  set(nf,'units','normalized','outerposition',[0.25 0.025 0.5 0.95])
  makeplot(z,[-MM MM])
  set(gcf,'name','Active less passive value')
  
  % Probing behavior with less informed signal
  nf=nf+1;
  for j=1:3
    a1=results{3+j}.Ixopt;
    a2=results{9+j}.Ixopt;
    z(:,j)=Xb(a1,1)-Xb(a2,1);
  end
  %MM=max(abs(z(:)));
  figure(nf); clf
  set(nf,'units','normalized','outerposition',[0.25 0.025 0.5 0.95])
  makeplot(z,-N:N)
  set(gcf,'name','Probing behavior with less informed signal')
  
  
if 0  % not used
  % difference in value relative to less informed signal
  nf=nf+1;
  for j=1:3
    v1=results{j}.v;
    v2=results{3+j}.v;
    z(:,j)=100*(v1-v2)./v2;
  end
  MM=max(abs(z(:)));
  figure(nf); clf
  set(nf,'units','normalized','outerposition',[0.25 0.025 0.5 0.95])
  makeplot(z,[-MM MM])
  set(gcf,'name','Difference in value relative to less informed signal')
  
  % Probing behavior with no signal
  nf=nf+1;
  for j=1:3
    a1=results{6+j}.Ixopt;
    a2=results{9+j}.Ixopt;
    z(:,j)=Xb(a1,1)-Xb(a2,1);
  end
  %MM=max(abs(z(:)));
  figure(nf); clf
  set(nf,'units','normalized','outerposition',[0.25 0.025 0.5 0.95])
  makeplot(z,-N:N)
  set(gcf,'name','Probing behavior with no signal')
  
  % difference in value relative to no signal
  nf=nf+1;
  for j=1:3
    v1=results{j}.v;
    v2=results{6+j}.v;
    z(:,j)=100*(v1-v2)./v2;
  end
  MM=max(abs(z(:)));
  figure(nf); clf
  set(nf,'units','normalized','outerposition',[0.25 0.025 0.5 0.95])
  makeplot(z,[-MM MM])
  set(gcf,'name','Difference in value relative to no signal')
  
  % difference in value of active vs. passive with no signal
  nf=nf+1;
  for j=1:3
    v1=results{6+j}.v;
    v2=results{9+j}.v;
    z(:,j)=100*(v1-v2)./v2;
  end
  MM=max(abs(z(:)));
  figure(nf); clf
  set(nf,'units','normalized','outerposition',[0.25 0.025 0.5 0.95])
  makeplot(z,[-MM MM])
  set(gcf,'name','Difference in value of active vs. passive with no signal')
end
  

function makeplot(z,lim)  
  %CC=linspace(0.8,0,64)'*[1 1 1]; colormap(CC);
  for i=1:3
    for k=1:kk
      ind=Sb(:,2)==SS(k);
      subplot(kk,3,i+(k-1)*3)
      %patchplot(Sb(ind,4),Sb(ind,5),z(ind,i),lim);
      beliefplot(Sb(ind,3:5),z(ind,i),lim,'{\it\bf b}',0.3,0.3);

      if k==1
        switch i
          case 1
            h=title('{\it p_r} certain');
          case 2
            h=title('both {\it p_r} and {\it p_u} uncertain');
          case 3
            h=title('{\it p_u} certain');
        end
        pos=get(h,'position');
        if i==1
          pos21=pos(2)*1.015;
        end
        pos(2)=pos21;
        set(h,'position',pos,'Fontsize',18)
      end
      if i==1, text(-.9,.25,['{\it S}=' num2str(SS(k))],'Fontsize',18); end
    end
  end
  h=colorbar;
  pos=get(h,'outerposition');
  pos(1)=1-pos(3);
  pos(2)=.25; pos(4)=.5;
  set(h,'outerposition',pos)
end

end
  
  
  
