# Supplementary material for: Efficient Use of Information in Adaptive Management with an Application to Managing Recreation near Golden Eagle Nesting Sites
Source: PLoS One. 2014 Aug 6;9(8):e102434. doi: 10.1371/journal.pone.0102434 (PMC4123850; doi:10.1371/journal.pone.0102434)
Supplement: Supplement S1 — (ZIP) [file pone.0102434.s001.zip › Code/eaglesetup.m]

% N     : number of sites
% alpha : occupancy parameters (3x1 vector)
% beta  : reproduction parameters (3xnmodel matrix)
% H     : hare values (nhare-vector)
% pH    : hare probabilities (nhare x 1 vector, nhare x nhare matrix)
% restype : 1) logistic curve with parameters tau
%           2) smoothed ramp function
%           3) step function
%           4) ramp function
%           or eta, a real number on (0,1), to use U^eta*E[S]^(1-eta)
% tau   : utility threshold

% S : state matrix with columns (1) hare (2) # occupied 
% X : state/action matrix with columns (1) hare (2) # occupied (3) number restricted
% Ix : S(Ix)=X(:,1:2)
% R  : reward vector
% P  : transition matrix
% EF : expected # of successful fledgings 
% note: X, Ix, R and EF have nx rows, S has ns rows and P is ns x nx
function [S,X,Ix,R,P,EF]=eaglesetup(N,alpha,beta,H,pH,restype,tau)
  n=2;  % # of categories
  nHare=length(H);
  % hare probabilities are conditionally independent
  if length(pH)==nHare 
    pH=pH(:)*ones(1,nHare); % expand to a transition matrix
  end
  X=double(simplexgrid(3,N,N,1));
  X=[X(:,2)+X(:,3) X(:,3)];
  S=double(simplexgrid(2,N,N,1));
  S=S(:,2);
  clear temp;
  P2 = @(i) catcountP(N,n,3,eagleprob2(alpha,beta,H(i)));
  P=mergeP(pH,P2,[],nHare*size(X,1));
  S=rectgrid(H,S);
  X=rectgrid(H,X);
  Ix=match(X(:,[1 2]),S);
  % get reward vector
  HH=X(:,1);
  EF=(X(:,2)-X(:,3))./(1+exp(-beta(1)-beta(2)*HH-beta(3))) + ... 
      X(:,3)./(1+exp(-beta(1)-beta(2)*HH));
  nunres=N-X(:,3);
  switch restype
    case 1
      R=nunres.*(1e-8+1./(1+exp(tau(2)*(tau(1)-EF))));
    case 2
      ramp = @(x,a,b) x-a+log(exp(b*(a-x))+1)/b;
      R=nunres.*ramp(EF,tau(1),tau(2));
    case 3
      R=nunres.*(EF>=tau(1))+1e-8*nunres;
    case 4
      R=nunres.*min(1,EF./tau(1))+1e-8*nunres;
    case 5
      R=nunres + 50*(EF./tau(1));
    otherwise
      eta=restype;
      R=nunres.^(1-eta).*EF.^eta;
  end
end

% site specific transition probability matrix
% returns in transposed form
function p=eagleprob2(alpha,beta,H)
psi=1./(1+exp(-alpha));
psi=psi(:)';
% with disturbance
rho=1./(1+exp(-beta(1)-beta(2)*H-beta(3)));
p=[psi(1) (1-rho)*psi(2)+rho*psi(3)];
% without disturbance
rho=1./(1+exp(-beta(1)-beta(2)*H));
p=[p (1-rho)*psi(2)+rho*psi(3)];
p=[1-p;p];
end
