# Supplementary material for: Efficient Use of Information in Adaptive Management with an Application to Managing Recreation near Golden Eagle Nesting Sites
Source: PLoS One. 2014 Aug 6;9(8):e102434. doi: 10.1371/journal.pone.0102434 (PMC4123850; doi:10.1371/journal.pone.0102434)
Supplement: Supplement S1 — (ZIP) [file pone.0102434.s001.zip › Code/eaglesetupZ.m]

% N     : number of sites
% alpha : occupancy parameters (3x1 vector)
% beta  : reproduction parameters (3xnmodel matrix)
% H     : hare values (nhare-vector)
% pH    : hare probabilities (nhare x 1 vector, nhare x nhare matrix)
% restype : 1) logistic curve with parameters tau
%           2) smoothed ramp function
%           3) step function
%           4) ramp function
%           or eta, a real number on (0,1), to use U^eta*E[S]^(1-eta)
% tau   : utility threshold

% S : state matrix with columns (1) hare (2) # occupied 
% X : state/action matrix with columns (1) hare (2) # occupied (3) number restricted
% Ix : S(Ix)=X(:,1:2)
% R  : reward vector
% P  : transition matrix
% EF : expected # of successful fledgings 
% note: X, Ix, R and EF have nx rows, S has ns rows and P is ns x nx
function [S,X,Ix,Z,R,P,EF]=eaglesetupZ(N,alpha,beta,H,pH,restype,tau,Ztype)
  pc=1./(1+exp(-alpha(1)));
  pn=1./(1+exp(-alpha(2)));
  ps=1./(1+exp(-alpha(3)));

  switch Ztype
    case 1  % pr is certain
    n=4;
    pfunc=@(pu,pr) [1-pc   (1-pu)*(1-pn)    (1-pr)*(1-pn)+pr*(1-ps); ...
                    0      pu*(1-ps)         0;                      ...
                    pc     (1-pu)*pn        (1-pr)*pn+pr*ps;         ...
                    0      pu*ps             0];  
    case 2  % both uncertain  
    n=6;
    pfunc=@(pu,pr) [1-pc   (1-pu)*(1-pn)    (1-pr)*(1-pn); ...
                    0      pu*(1-ps)         0;            ...
                    0      0                 pr*(1-ps);    ...
                    pc     (1-pu)*pn        (1-pr)*pn;     ...
                    0      pu*ps             0;            ...
                    0      0                 pr*ps];  
    case 3  % pu is certain
    n=4;
    pfunc=@(pu,pr) [1-pc (1-pu)*(1-pn)+pu*(1-ps)    (1-pr)*(1-pn); ...
                    0    0                          pr*(1-ps);   ...
                    pc   (1-pu)*pn+pu*ps            (1-pr)*pn;      ...
                    0    0                          pr*ps]; 
    case 4  % use total successes
    n=4;
    pfunc=@(pu,pr) [1-pc (1-pu)*(1-pn)    (1-pr)*(1-pn); ...
                    0    pu*(1-ps)        pr*(1-ps);   ...
                    pc   (1-pu)*pn        (1-pr)*pn;      ...
                    0    pu*ps            pr*ps]; 
    case 5  % no  information variables
    n=2;
    pfunc=@(pu,pr) [1-pc (1-pu)*(1-pn)+pu*(1-ps)    (1-pr)*(1-pn)+pr*(1-ps); ...
                    pc   (1-pu)*pn+pu*ps            (1-pr)*pn+pr*ps]; 
  end
  nHare=length(H);
  % hare probabilities are conditionally independent
  if length(pH)==nHare 
    pH=pH(:)*ones(1,nHare); % expand to a transition matrix
  end
  X=double(simplexgrid(3,N,N,1));
  %X=X(X(:,3)<=18,:);
  S=simplexgrid(2,N,N,1);
  S=S(:,2);
  Z=simplexgrid(n,N,N);
  switch n
    case 2
      Z=Z(:,2);
    case 4
      Z=[sum(Z(:,[3 4]),2) Z(:,2)+Z(:,4)];
    case 6
      Z=[sum(Z(:,4:6),2) Z(:,2)+Z(:,4) Z(:,3)+Z(:,5)];
  end
  P2 = @(i) catcountP(N,n,3,eagleprob(beta,H(i),pfunc),X);
  X=[X(:,2)+X(:,3) X(:,3)];
  P=mergeP(pH,P2,[],nHare*size(X,1));
  S=rectgrid(H,S);
  X=rectgrid(H,X);
  Ix=match(X(:,[1 2]),S);
  Z=rectgrid(H,Z);
  
  if N<=2
    [Z,indr]=sortrows(Z,[3 2]); [X,indc]=sortrows(X,[2 3]);
    DD=[zeros(2,2) X(:,[2 3])';Z(:,[3 2]) P(indr,indc)];
    for jj=1:size(DD,1); 
      fprintf('%1i,%1i- ',DD(jj,1:2))
      for kk=3:size(DD,2)
        if jj<3 || DD(jj,kk)==0
          fprintf('   %1i-  ',DD(jj,kk))
        else
          fprintf('%6.3f-',DD(jj,kk))
        end
      end
      fprintf('\n')
    end
  end
  [Iz,Z]=getI(Z,1:size(Z,2));
  P=sparse(Iz*ones(1,size(X,1)),ones(size(Iz,1),1)*(1:size(X,1)),P,size(Z,1),size(X,1));
  % get reward vector
  HH=X(:,1);
  EF=(X(:,2)-X(:,3))./(1+exp(-beta(1)-beta(2)*HH-beta(3))) + ... 
      X(:,3)./(1+exp(-beta(1)-beta(2)*HH));
  nunres=N-X(:,3);
  switch restype
    case 1
      R=nunres.*(1e-8+1./(1+exp(tau(2)*(tau(1)-EF))));
    case 2
      ramp = @(x,a,b) x-a+log(exp(b*(a-x))+1)/b;
      R=nunres.*ramp(EF,tau(1),tau(2));
    case 3
      R=nunres.*(EF>=tau(1))+1e-8*nunres;
    case 4
      R=nunres.*min(1,EF./tau(1))+1e-8*nunres;
    case 5
      R=nunres + 50*(EF./tau(1));
    otherwise
      eta=restype;
      %R=nunres.^(1-eta).*EF.^eta;
      R=nunres.^((1-eta)/eta).*EF;
  end
end

% site specific transition probability matrix
% returns in transposed form
function p=eagleprob(beta,H,pfunc)
pu=1./(1+exp(-beta(1)-beta(2)*H-beta(3)));
pr=1./(1+exp(-beta(1)-beta(2)*H));
p=pfunc(pu,pr);
end
