# Supplementary material for: Efficient Use of Information in Adaptive Management with an Application to Managing Recreation near Golden Eagle Nesting Sites
Source: PLoS One. 2014 Aug 6;9(8):e102434. doi: 10.1371/journal.pone.0102434 (PMC4123850; doi:10.1371/journal.pone.0102434)
Supplement: Supplement S1 — (ZIP) [file pone.0102434.s001.zip › Code/ExpectedBeliefPlots.m]

%   1 - pr certain, full information
%   2 - pu & pr uncertain, full information
%   3 - pu certain, full information
%   4 - pr certain, success only
%   5 - pu & pr uncertain, success only
%   6 - pu certain, success only
%   7 - pr certain, no signal
%   8 - pu & pr uncertain, no signal
%   9 - pu certain, no signal
%  10 - pr certain, passive
%  11 - pu & pr uncertain, passive
%  12 - pu certain, passive

% no plots generated for passive model

load results
T=100;
rep=10000;
b0=ones(rep,1)*[1 1 1]/3;
o0=ones(rep,1)*[0.055 20];

defaultStream = RandStream.getGlobalStream;
savedState = defaultStream.State;

set(0,'DefaultAxesFontName','Times New Roman','DefaultTextFontName','Times New Roman',...
   'DefaultAxesFontSize',20,'DefaultTextFontSize',20)

EB=zeros(12,3,T+1,3);  % case, true model, belief, time
ns=size(results{1}.pstar,1);
ltype={'-','-.','--',':'};
jj=[1 1 1 2 2 2 3 3 3 4 4 4];
for i=1:3
  figure(5+i); clf
  set(gcf,'units','normalized','outerposition',[0.10 0.02 0.8 0.96])
end

hh=zeros(3,3);
for i=1:9
  ii=rem(i,3); ii(ii==0)=3;
  figure(5+ii); 
  for k=1:3
    defaultStream.State = savedState;
    [Xvals,EX]=xpomdpsim(o0,k+zeros(rep,1),b0,T,models{i}{:},results{i}.Ixopt);
    subplot(3,1,k)
    plot((0:T)',EX{5},ltype{jj(i)},'LineWidth',2)
    ylim([0 1])
    hh(i,k)=gca;
    EB(i,k,:,:)=EX{5};
    hold on
  end
end

%%
titles={'$p_r$ certain','$p_u$ \& $p_r$ uncertain','$p_u$ certain'};
textpos=-10;
for i=1:3
  figure(5+i)
  set(gcf,'CurrentAxes',hh(i,1))
  h=title(titles{i},'interpreter','latex','FontSize',24);
  pos=get(h,'position');
  pos(2)=pos(2)*1.1; set(h,'position',pos)
  text(textpos,1.075,{'True','Disturbance','Effect'},'horizontalalignment','center')
  text(textpos,0.5,'none','horizontalalignment','center')
  
  set(gcf,'CurrentAxes',hh(i,2))
  text(textpos,0.5,'moderate','horizontalalignment','center')
  hb=legend('belief 1','belief 2','belief 3','location','southoutside','orientation','horizontal');
  pos=get(hb,'position'); pos(2)=0.005; pos(1)=0.6; set(hb,'position',pos)
  
  set(gcf,'CurrentAxes',hh(i,3))
  xlabel('time'); 
  text(textpos,0.5,'strong','horizontalalignment','center')
  h=legend('optimal','# of successes','none','location','southoutside','orientation','horizontal');
  pos=get(h,'position');
  pos(2)=0.005; pos(1)=0.45-pos(3); set(h,'position',pos)
  hc=get(h,'children');
  for k=2:3:8
    kk=4-(k+1)/3;
    set(hc(k),'color',[0 0 0],'Linestyle',ltype{kk},'LineWidth',2)
  end   
end
