# Supplementary material for: Efficient Use of Information in Adaptive Management with an Application to Managing Recreation near Golden Eagle Nesting Sites
Source: PLoS One. 2014 Aug 6;9(8):e102434. doi: 10.1371/journal.pone.0102434 (PMC4123850; doi:10.1371/journal.pone.0102434)
Supplement: Supplement S1 — (ZIP) [file pone.0102434.s001.zip › Code/FacklerPacificiMartinMcIntyre14.m]

% Uses the following files:
% DenaliNoUncertainty.m
% DenaliWithUncertainty.m
% ExpectedBeliefPlots.m
% eagleAMplots.m
% eaglesetup.m
% eaglesetupZ.m
% hares.m

clc
clear variables
close all
DenaliNoUncertainty
DenaliWithUncertainty
eagleAMplots
ExpectedBeliefPlots

% Table 3
n=4;
H= 9.411739130434784;
model=2;
alpha = [-1.2, 2.8, 3.11]';        % occupancy parameters
beta  = [-0.75,  0.06   ,  0 ;     % reproduction parameters
         -0.75,  0.06   , -0.2;    % 3 models:
         -0.75 , 0.06   , -0.6]';  % no effect, most realistic, worst case

pc=1./(1+exp(-alpha(1)));
pn=1./(1+exp(-alpha(2)));
ps=1./(1+exp(-alpha(3)));
pu=1./(1+exp(-beta(1,model)-beta(2,model)*H-beta(3,model)));
pr=1./(1+exp(-beta(1,model)-beta(2,model)*H));

           
pfunc=@(pu,pr) [1-pc   (1-pu)*(1-pn)    (1-pr)*(1-pn)+pr*(1-ps); ...
                 0      pu*(1-ps)         0;                      ...
                 pc     (1-pu)*pn        (1-pr)*pn+pr*ps;         ...
                 0      pu*ps             0];  
               
disp('Table 3')               
for N=1:2           
  X=double(simplexgrid(3,N,N,1));
  X=[X(:,2)+X(:,3) X(:,3)];
  Z=simplexgrid(n,N,N);
  Z=[Z(:,2)+Z(:,4) Z(:,3)+Z(:,4)];
  P = catcountP(N,n,3,pfunc(pu,pr));   
  [Z,ii]=sortrows(Z);
  [X,jj]=sortrows(X);
  P=P(ii,jj);
  disp(' ')
  fprintf('      ')
  for i=1:size(X,1)
    fprintf('%1i,%1i   ',X(i,:))
  end
  fprintf('\n')
  for i=1:size(Z,1)
    fprintf('%1i,%1i  ',Z(i,:))
    for j=1:size(P,2)
      if P(i,j)==0
        fprintf('  0   ')
      else
        fprintf('%5.3f ',P(i,j))
      end
    end
    fprintf('\n')
  end
end
