# Supplementary material for: Efficient Use of Information in Adaptive Management with an Application to Managing Recreation near Golden Eagle Nesting Sites
Source: PLoS One. 2014 Aug 6;9(8):e102434. doi: 10.1371/journal.pone.0102434 (PMC4123850; doi:10.1371/journal.pone.0102434)
Supplement: Supplement S1 — (ZIP) [file pone.0102434.s001.zip › Code/hares.m]

haredata=[ ...
1988  6.65
1989  7.03
1990  4.53
1991  2.51
1992  1.43
1993  0.85
1994  0.70
1995  0.83
1996  0.76
1997  3.54
1998  4.45
1999  8.12
2000  7.75 
2001  5.40
2002  0.52
2003  0.87
2004  1.20
2005  6.25
2006 25.20
2007 26.20
2008 28.25
2009 40.57
2010 32.86];

He=(2.5:7.5:35)';
etype='lognormal';

hh=haredata(:,2);
xx=linspace(0,50,5001)';

switch etype
  case 'kernel'
    ff=kernel(xx,hh,.75);
  case 'gamma'
    s=log(mean(hh))-mean(log(hh)); f=@(x) log(x)-psi(x)-s;  
    theta=fzero(f,1); theta=[theta mean(hh)/theta];
    ff=gammapdf(xx,theta(1),theta(2));
  case 'lognormal'
    mu=mean(log(hh));
    sigma=std(log(hh));
    ff=normpdf(log(xx),mu,sigma)./xx;
    ff(1)=0;
end
Hw=interp1(xx,ff,He);
Hw=Hw/sum(Hw);
G=[ones(1,length(He));He']; M=[1;mean(hh)];
%Hw=klconst(Hw,G,M);
Hw=Hw-G'*inv(G*G')*(G*Hw-M);

figure(1); 
plot(xx,ff,'k',hh,interp1(xx,ff,hh),'k*')
xlabel('hare abundance')

exportfig(1,'DenaliReport1','Color','rgb', 'Renderer','zbuffer')

disp('Hare level probability distribution')
disp([He,Hw]')
disp('Expected hare level')
disp(He'*Hw)
